# Supplementary material for: A New Index Based on Serum Creatinine and Cystatin C Can Predict the Risks of Sarcopenia, Falls and Fractures in Old Patients with Low Bone Mineral Density
Source: Nutrients. 2022 Nov 25;14(23):5020. doi: 10.3390/nu14235020 (PMC9738634; doi:10.3390/nu14235020)
Supplement: Supplementary file 1 [file nutrients-14-05020-s001.zip]

Archive with 1 entries (1 files):
- nutrients-1966607-supplementary.pdf
